# Supplementary material for: Proteomic Shifts in Embryonic Stem Cells with Gene Dose Modifications Suggest the Presence of Balancer Proteins in Protein Regulatory Networks
Source: PLoS One. 2007 Nov 28;2(11):e1218. doi: 10.1371/journal.pone.0001218 (PMC2077926; doi:10.1371/journal.pone.0001218)
Supplement: Table S1 — Protein expression profile changes in transgenic ES cell lines. (0.11 MB XLS) [file pone.0001218.s001.xls]

## Sheet: Table S1 Bearbei01
Spot ID	Protein Name	Gene Symbol (Gene Bank accession number)		Transgenic (Del)	Control	T-Test (p value)	Change_del		Transgenic (Dup)	Control	T-Test ohne Vervollständigung	Change_Dup		Transgenic (c21orf5)	Control	T-Test ohne Vervollständigung	Change_186		Transgenic (Dyrk1a)	Control	T-Test ohne Vervollständigung	Change_189		Transgenic (APP)	Control	T-Test ohne Vervollständigung	Change_APP		Transgenic (SNCA)	Control	T-Test ohne Vervollständigung	Change_Snca
B1	polyubiquitin (clone arf3) - mouse (fragment)	Ubc		0.111±0.046	0.272±0.031	0.0154242	Decrease		0.161±0.016	0.288±0.008	0.0771945	Decrease
B100	heterogeneous nuclear ribonucleoprotein A1 [Mus musculus]	Hnrpa1							0.022±0.000	0.040±0.010	0.0495662	Decrease		0.056±41.000	0.033±0.002	0.00547896	Increase
B103	tripartite motif protein TRIM2 [Mus musculus]	Trim2		0.105±0.001	0.045±0.007	0.0479358	Increase
B103	voltage-dependent anion channel 3 [Mus musculus]	Vdac3		0.105±0.001	0.045±0.007	0.0479358	Increase
B107	pyrroline-5-carboxylate reductase [Mus musculus]	Pycr2		0.201±0.030	0.353±0.072	0.000201823	Decrease																	0.140±0.001	0.112±0.001	0.00315859	Increase
B110	guanine nucleotide-binding protein	GNB2L1		0.314±0.091	0.097±0.023	0.0481774	Increase							0.023±111.000	0.035±0.002	0.0224779	Decrease		0.049±0.014	0.153±0.077	0.00398005	Decrease							0.016±0.002	0.034±0.007	0.0211204	Decrease
B112	lactate dehydrogenase 1, A chain [Mus musculus]	Ldh1		0.039±0.009	0.089±0.005	0.0232963	Decrease																	0.044±0.000	0.071±0.001	0.000684463	Decrease
B122	uridine phosphorylase 1 [Mus musculus]	Upp1		0.293±0.044	0.416±0.021	0.0228192	Decrease																	0.179±0.012	0.229±0.002	0.0474264	Decrease
B125	aminolevulinate, delta-, dehydratase [Mus musculus]	ALAD		0.048±0.007	0.021±0.002	0.00834707	Increase		0.087±0.006	0.044±0.004	0.0405105	Increase							0.068±0.007	0.030±0.015	0.00488022	Increase		0.024±0.002	0.074±0.005	4.85833e-05	Decrease		0.032±0.004	0.096±0.002	3.51021e-07	Decrease
B121	glyoxylate reductase/hydroxypyruvate reductase [Mus musculus]	Grhpr		0.048±0.007	0.021±0.002	0.00834707	Increase		0.087±0.006	0.044±0.004	0.0405105	Increase							0.068±0.007	0.030±0.015	0.00488022	Increase		0.024±0.002	0.074±0.005	4.85833e-05	Decrease		0.032±0.004	0.096±0.002	3.51021e-07	Decrease
B123	Mitochondrial ribosomal protein L39 [Mus musculus]	Mrpl39		0.048±0.007	0.021±0.002	0.00834707	Increase		0.087±0.006	0.044±0.004	0.0405105	Increase							0.068±0.007	0.030±0.015	0.00488022	Increase		0.024±0.002	0.074±0.005	4.85833e-05	Decrease		0.032±0.004	0.096±0.002	3.51021e-07	Decrease
B124	transaldolase 1 [Mus musculus]	Taldo1		0.048±0.007	0.021±0.002	0.00834707	Increase		0.084±0.005	0.044±0.004	0.0374741	Increase							0.068±0.007	0.030±0.015	0.00488022	Increase		0.024±0.002	0.074±0.005	4.85833e-05	Decrease		0.032±0.004	0.096±0.002	3.51021e-07	Decrease
B126	glyoxylate reductase/hydroxypyruvate reductase [Mus musculus]	Grhpr		0.154±0.027	0.240±0.016	0.0346088	Decrease							0.010±104.000	0.021±0.006	0.0588598	Decrease
B126	Mitochondrial ribosomal protein L39 [Mus musculus]	Mrpl39		0.154±0.027	0.240±0.016	0.0346088	Decrease							0.010±103.000	0.021±0.006	0.0588598	Decrease
B126	transaldolase 1 [Mus musculus]	Taldo1		0.154±0.027	0.240±0.016	0.0346088	Decrease							0.010±102.000	0.021±0.006	0.0588598	Decrease
B13	ribosomal protein S28 [Homo sapiens]	RPS28		0.041±0.004	0.271±0.028	0.00616912	Decrease		0.094±0.054	0.142±0.054	0.0511824	Decrease		0.144±69.000	0.177±0.009	0.0192883	Decrease
B134	Lasp-1 (LIM and SH3 protein 1 )	Lasp1		0.111±0.008	0.084±0.027	0.000885368	Increase		0.162±0.007	0.126±0.007	0.0450045	Increase		0.052±34.000	0.116±0.010	9.79114e-05	Decrease		0.029±0.004	0.097±0.048	0.0103958	Decrease		0.080±0.003	0.122±0.002	8.57234e-06	Decrease		0.066±0.005	0.099±0.016	0.0392042	Decrease
B139	unnamed protein product [Mus musculus]	PSAT1																											0.013±0.006	0.037±0.010	0.0417705	Decrease
B147	Acyl-CoA dehydrogenase, short-chain specific, mitochondrial precursor (SCAD) (Butyryl-CoA dehydroge	Acads		0.018±0.006	0.024±0.005	0.0315039	Decrease																	0.085±0.004	0.076±0.004	0.000798085	Increase		0.116±0.004	0.130±0.006	0.0431839	Decrease
B149	Glycine C-acetyltransferase (2-amino-3-ketobutyrate-coenzyme A ligase) [Mus musculus]	Gcat																						0.068±0.002	0.055±0.001	0.0217008	Increase		0.073±0.005	0.041±0.003	0.000305415	Increase
B151	S-adenosylhomocysteine hydrolase [Mus musculus]; copper binding protein	Ahcy												0.030±194.000	0.070±0.001	0.0385374	Decrease		0.037±0.002	0.064±0.032	0.024486	Decrease
B151	Selenocysteine lyase [Mus musculus]	Scly												0.030±195.000	0.070±0.001	0.0385374	Decrease		0.037±0.002	0.064±0.032	0.024486	Decrease
B154	heterogeneous nuclear ribonucleoprotein A2/B1/B0 [Mus musculus]	Hnrpa2b1		0.065±0.028	0.022±0.012	0.0331229	Increase		0.159±0.051	0.016±0.006	0.0458404	Increase		0.010±38.000	0.029±0.006	0.0528511	Decrease		0.145±0.108	0.024±0.012	0.0163381	Increase							0.124±0.016	0.082±0.006	0.0596747	Increase
B155	heterogeneous nuclear ribonucleoprotein A2/B1/B0 [Mus musculus]	Hnrpa2b1				0.142427								0.015±192.000	0.065±0.001	0.000308601	Decrease		0.013±0.005	0.041±0.020	0.0489207	Decrease
B157	fibrillarin [Mus musculus]	Fbl		0.099±0.052	0.022±0.016	0.00769702	Increase												0.357±0.196	0.040±0.020	0.000282386	Increase		0.385±0.014	0.233±0.012	0.0147694	Increase
B161	sideroflexin 1 [Mus musculus]	Sfxn1		0.009±0.001	0.016±0.002	0.0180161	Decrease																						0.126±0.004	0.100±0.010	0.0266579	Increase
B162	sideroflexin 1 [Mus musculus]	Sfxn1																						0.062±0.002	0.041±0.000	0.00727417	Increase		0.073±0.007	0.037±0.005	0.00170332	Increase
B164	malate dehydrogenase 2, NAD (mitochondrial); malate dehydrogenase, mitochondrial [Mus musculus]	Mdh2		0.084±0.027	0.137±0.006	0.0232167	Decrease
B166	calcium response factor [Mus musculus]	Carf		0.009±0.003	0.036±0.027	0.00329412	Decrease							0.157±146.000	0.117±0.002	0.0321107	Increase							0.018±0.000	0.109±0.008	0.0417341	Decrease
B169	isocitrate dehydrogenase 2 (NADP+), mitochondrial [Mus musculus]	Idh2		0.050±0.003	0.093±0.005	0.0177817	Decrease		0.062±0.010	0.081±0.006	0.0138591	Decrease												0.108±0.002	0.083±0.001	0.00843231	Increase
B170	isocitrate dehydrogenase 2 (NADP+), mitochondrial [Mus musculus]	Idh2		0.090±0.011	0.136±0.010	0.00315874	Decrease		0.078±0.014	0.109±0.011	0.0550095	Decrease												0.092±0.001	0.070±0.005	0.0471372	Increase
B172	ubiquinol cytochrome c reductase core protein 2 [Mus musculus]	Uqcrc2		0.195±0.018	0.117±0.004	0.00126133	Increase
B175	aspartate aminotransferase precursor [Mus musculus]	Got2		0.076±0.039	0.036±0.019	0.00805564	Increase		0.120±0.037	0.077±0.019	0.0583688	Increase		0.035±52.000	0.052±0.027	0.0082216	Decrease		0.213±0.039	0.044±0.022	0.0545561	Increase
B178	elongation factor Tu	Eef1a1		0.020±0.003	0.030±0.000	0.00565935	Decrease		0.441±0.062	0.287±0.031	0.048039	Increase		0.099±40.000	0.205±0.052	7.61118e-06	Decrease		0.012±0.000	0.260±0.130	0.0116712	Decrease
B179	elongation factor Tu	Eef1a1		0.010±0.002	0.019±0.000	0.0275221	Decrease																	0.123±0.000	0.188±0.002	0.0158528	Decrease
B179	polypyrimidine tract-binding protein PTB-1 - mouse	Ptbp1		0.010±0.002	0.019±0.000	0.0275221	Decrease
B180	CUG triplet repeat, RNA-binding protein 1 isoform 1 [Mus musculus]	Cugbp1		0.085±0.035	0.003±0.001	0.0520572	Increase
B188	aldolase 1, A isoform [Mus musculus]	Aldoa-ps1																						0.016±0.001	0.003±0.001	0.0100864	Increase		0.013±0.006	0.037±0.010	0.0417705	Decrease
B192	eukaryotic translation initiation factor 2, subunit 3, structural gene X-linked [Mus musculus]	Eif2s3x		0.076±0.012	0.123±0.005	0.00610777	Decrease												0.004±0.000	0.121±0.061	0.00276784	Decrease
B196	dihydroorotate dehydrogenase [Mus musculus]	Dhodh							0.025±0.006	0.035±0.004	0.0154396	Decrease												0.072±0.002	0.057±0.002	0.0366485	Increase		0.031±0.003	0.018±0.004	0.00976149	Increase
B200	poly(A) binding protein [Mus musculus]	Pabpc1		0.019±0.007	0.027±0.006	7.45849e-05	Decrease							0.010±135.000	0.021±0.001	0.00179834	Decrease
B201	poly(A) binding protein [Mus musculus]	Pabpc1		0.022±0.007	0.030±0.005	0.0173514	Decrease							0.050±83.000	0.029±0.001	0.025193	Increase
B203	serine (or cysteine) proteinase inhibitor, clade H, member 1 [Mus musculus]	Serpinh1		0.045±0.008	0.069±0.002	0.0491145	Decrease		0.160±0.018	0.218±0.013	0.0020545	Decrease							0.306±0.137	0.154±0.077	1.08977e-05	Increase							0.128±0.002	0.174±0.005	1.35693e-05	Decrease
B212	RCC1-like [Mus musculus] (Regulator of chromosome condensation 2)	Rcbtb2		0.067±0.014	0.014±0.002	0.0557036	Increase
B214	Shmt1 protein [Mus musculus]	Shmt1		0.014±0.001	0.085±0.006	0.012596	Decrease																						0.063±0.008	0.098±0.007	0.00556129	Decrease
B216	Glutathione reductase 1 [Mus musculus].	Gsr		0.026±0.001	0.049±0.005	0.000281664	Decrease
B234	splicing factor proline/glutamine rich (polypyrimidine tract binding protein associated) [Mus muscu	Sfpq		0.041±0.003	0.089±0.003	0.0200858	Decrease												0.065±0.000	0.099±0.049	0.0387216	Decrease
B239	Insulin-like growth factor 2, binding protein 1	Igf2bp1												0.043±176.000	0.172±0.002	0.0422471	Decrease												0.178±0.011	0.228±0.016	0.0155631	Decrease
B242	Aminomethyltransferase, mitochondrial precursor (Glycine cleavage system T protein) (GCVT)	AMT																						0.043±0.001	0.030±0.002	0.0345253	Increase		0.052±0.002	0.033±0.002	0.000102251	Increase
B245	ribosomal protein S4, X-linked [Mus musculus]	Rps4x		0.444±0.230	0.698±0.215	0.0590344	Decrease		7.100±3.115	0.584±0.214	0.0356564	Increase
B253	Hnrpm protein [Mus musculus] (heterogeneous nuclear ribonucleoprotein M )	Hnrpm		0.034±0.004	0.049±0.004	0.0303085	Decrease
B263	hydroxyacyl-Coenzyme A dehydrogenase/3-ketoacyl-Coenzyme A thiolase/enoyl-Coenzyme A hydratase (tri	Hadhb							0.089±0.012	0.111±0.011	0.0456986	Decrease							0.084±0.009	0.123±0.062	0.000987825	Decrease
B263	heterogeneous nuclear ribonucleoprotein L [Mus musculus]	Hnrpl							0.089±0.012	0.111±0.011	0.0456986	Decrease							0.084±0.009	0.123±0.062	0.000987825	Decrease
B263	Ythdf3 protein [Mus musculus]	Ythdf3							0.089±0.012	0.111±0.011	0.0456986	Decrease							0.084±0.009	0.123±0.062	0.000987825	Decrease
B273	testes-specific heterogenous nuclear ribonucleoprotein G-T [Mus musculus]	HNRPGT							0.031±0.006	0.017±0.003	0.0372137	Increase
B283	adenosine deaminase, tRNA-specific 1 [Mus musculus]	Adat1												0.018±179.000	0.037±0.002	0.022826	Decrease												0.096±0.005	0.107±0.006	0.000327587	Decrease
B283	hypothetical protein LOC77533 [Mus musculus] (partly similar to similar to gamma filamin protein)	FLNC												0.018±180.000	0.037±0.002	0.022826	Decrease												0.096±0.005	0.107±0.006	0.000327587	Decrease
B287	fibrillarin [Mus musculus]	Fbl							0.026±0.006	0.016±0.001	0.0415458	Increase
B298	Rbm3 protein [Mus musculus]	Rbm3							0.016±0.003	0.039±0.001	0.0118999	Decrease
B302	Dstn [Mus musculus]	Dstn																	0.130±0.039	0.272±0.136	0.0494507	Decrease		0.090±0.021	0.018±0.004	0.00745063	Increase
B304	Lysophospholipase 2 [Mus musculus]	Lypla2							0.206±0.055	0.148±0.043	0.016493	Increase							0.094±0.040	0.176±0.088	0.0186684	Decrease
B306	Proteasome (prosome, macropain) subunit, beta type 2 [Mus musculus]	Psmb2																											0.152±0.011	0.205±0.010	0.00306683	Decrease
B311	lin-7 homolog C [Homo sapiens]	LIN7C																											0.097±0.007	0.061±0.006	0.00196124	Increase
B32	peptidyl prolyl isomerase H [Mus musculus]	Ppih		0.048±0.005	0.089±0.003	0.0583419	Decrease
B322	peroxiredoxin 1 [Mus musculus]	Prdx1							0.077±0.008	0.056±0.008	0.0029975	Increase												0.047±0.001	0.070±0.003	0.0153328	Decrease
B328	small nuclear ribonucleoprotein B [Mus musculus]	Snrpb2							0.077±0.026	0.052±0.014	0.0106728	Increase		0.382±53.000	0.037±0.004	0.0176915	Increase		0.145±0.008	0.017±0.008	0.0130758	Increase
B335	acid phosphatase 6, lysophosphatidic [Mus musculus]	ACP6																						0.044±0.002	0.033±0.000	0.0261416	Increase		0.073±0.006	0.035±0.001	0.00010629	Increase
B342	acyl-Coenzyme A dehydrogenase family, member 8 [Mus musculus]	Acad8							0.131±0.024	0.079±0.013	0.028438	Increase							0.087±0.044	0.066±0.033	0.0316131	Increase							0.122±0.008	0.100±0.010	0.0552877	Increase
B342	3-hydroxyisobutyryl-Coenzyme A hydrolase [Mus musculus]	Hibch							0.131±0.024	0.079±0.013	0.028438	Increase							0.087±0.044	0.066±0.033	0.0316131	Increase							0.120±0.007	0.100±0.010	0.0814777	Increase
B38	nucleolar protein family A, member 2 [Mus musculus]	Nola2																						0.119±0.007	0.008±0.001	0.0229017	Increase		0.105±0.021	0.021±0.010	0.00368512	Increase
B39	protocadherin beta 13 [Mus musculus]	Pcdhb13		0.018±0.005	0.010±0.004	0.0461349	Increase												0.305±0.235	0.026±0.013	0.033849	Increase							0.026±0.003	0.003±0.001	2.27295e-05	Increase
B390	cell division cycle 10 homolog [Mus musculus]	Sept7																	0.044±0.015	0.010±0.005	0.0328437	Increase
B396	immunoglobulin heavy chain variable region (CDR3) [Mus musculus]	IgH																	0.121±0.035	0.021±0.010	0.0580184	Increase
B40	Vacuolar ATP synthase subunit C (V-ATPase C subunit) (Vacuolar proton pump C subunit)	Atp6v1c1		0.036±0.006	0.025±0.002	0.0512166	Increase							1.322±114.000	0.215±0.001	0.0165569	Increase		0.623±0.372	0.117±0.059	6.49522e-05	Increase							0.218±0.004	0.156±0.004	3.69011e-06	Increase
B403	pyridoxine 5'-phosphate oxidase [Mus musculus]	Pnpo																	0.041±0.001	0.011±0.006	0.016244	Increase
B410	methionine adenosyltransferase II, beta [Mus musculus]	Mat2b																	0.059±0.010	0.025±0.013	0.0472721	Increase
B412	Phox2 homeodomain protein [Mus musculus]	Phox2																	0.160±0.061	0.019±0.010	0.0278854	Increase
B419	neural precursor cell expressed, developmentally down-regulated gene 8 [Mus musculus]	Nedd8							0.025±0.003	0.020±0.002	0.0464194	Increase												0.017±0.001	0.026±0.003	0.0116838	Decrease
B422	Single-stranded DNA binding protein 1, isoform 1 [Mus musculus]	Ssbp1							0.056±0.003	0.071±0.000	0.000930482	Decrease							0.058±0.002	0.074±0.037	0.00431711	Decrease		0.111±0.004	0.080±0.003	0.00044144	Increase		0.181±0.010	0.110±0.007	0.000152079	Increase
B43	Ran binding protein 5 [Mus musculus]	Ranbp5		0.006±0.001	0.004±0.001	0.000665005	Increase		0.187±0.006	0.062±0.024	0.0307838	Increase		2.413±23.000	0.132±0.004	0.0112788	Increase		2.961±2.461	0.079±0.040	0.000841968	Increase
B433	RNA-binding protein 14 (RNA-binding motif protein 14)	Rbm14							0.023±0.001	0.017±0.001	0.00102061	Increase							0.010±0.001	0.032±0.016	0.0166539	Decrease							0.068±0.002	0.047±0.002	1.58761e-05	Increase
B434	splicing factor proline/glutamine rich (polypyrimidine tract binding protein associated) [Mus muscu	Sfpq							0.052±0.001	0.039±0.002	0.0521195	Increase							0.029±0.002	0.064±0.032	0.0486255	Decrease
B436	Poly(A) binding protein, cytoplasmic 4, isoform 1 [Mus musculus]	Pabpc4																	0.052±0.001	0.025±0.012	0.0421277	Increase
B440	L-threonine 3-dehydrogenase [Mus musculus]	Tdh							0.103±0.002	0.118±0.001	0.0511392	Decrease												0.147±0.006	0.162±0.004	0.0543467	Decrease
B441	L-threonine 3-dehydrogenase [Mus musculus]	Tdh							0.032±0.001	0.029±0.001	0.0378827	Increase
B449	Albumin 1 [Mus musculus]	Alb												0.267±153.000	0.382±0.002	0.00882526	Decrease		0.145±0.022	0.389±0.194	0.0419412	Decrease							0.112±0.017	0.020±0.007	0.000610213	Increase
B45	PPAR-alpha interacting complex protein 285 [Mus musculus]	PRIC285		0.019±0.005	0.012±0.003	0.0584899	Increase							2.923±120.000	0.219±0.008	0.0313986	Increase		0.494±0.322	0.120±0.060	0.00517448	Increase		0.094±0.052	0.125±0.065	0.0581603	Decrease		0.170±0.014	0.115±0.005	0.00253812	Increase
B452	GrpE-like 1, mitochondrial [Mus musculus]	Grpel1												0.036±191.000	0.070±0.000	0.00656582	Decrease		0.023±0.011	0.069±0.034	0.00462631	Decrease
B459	Pycrl protein [Mus musculus]	Pycrl												0.031±247.000	0.016±0.000	0.0406003	Increase
B476	calcium response factor [Mus musculus]	Carf												0.209±149.000	0.016±0.007	0.034905	Increase		0.428±0.108	0.039±0.019	0.0435746	Increase		0.042±0.007	0.062±0.003	0.017499	Decrease		0.048±0.005	0.062±0.004	0.0313302	Decrease
B475	polyribonucleotide nucleotidyltransferase 1 [Mus musculus]	Pnpt1												0.091±148.000	0.016±0.006	0.00999781	Increase		0.428±0.108	0.039±0.019	0.0435746	Increase		0.042±0.007	0.062±0.003	0.017499	Decrease		0.048±0.005	0.062±0.004	0.0313302	Decrease
B486	Btbd12 protein [Mus musculus]; BTB (POZ) domain containing 12	Btbd12																						0.080±0.006	0.044±0.000	0.0224983	Increase		0.076±0.002	0.056±0.003	0.00017222	Increase
B486	glutamate oxaloacetate transaminase 2, mitochondrial [Mus musculus]	Got2																						0.080±0.006	0.044±0.000	0.0224983	Increase		0.076±0.002	0.056±0.003	0.00017222	Increase
B486	TATA box binding protein (Tbp)-associated factor, RNA polymerase I, C [Mus musculus]	Taf1c																						0.080±0.006	0.044±0.000	0.0224983	Increase		0.076±0.002	0.056±0.003	0.00017222	Increase
B5	Transthyretin [Mus musculus]	Ttr		0.002±0.000	0.010±0.001	7.10689e-06	Decrease												0.114±0.017	0.034±0.017	0.00130664	Increase
B50	Transgelin [Mus musculus]	Tagln		0.111±0.002	0.048±0.002	0.0265211	Increase							0.028±92.000	0.049±0.000	0.007394	Decrease							0.071±0.004	0.129±0.013	0.0462098	Decrease		0.095±0.002	0.173±0.009	1.77306e-05	Decrease
B507	PREDICTED: heterogeneous nuclear ribonucleoprotein A0 isoform 2 [Mus musculus].	Hnrpa0																						0.051±0.004	0.028±0.000	0.000626624	Increase
B509	amyloid beta-peptide binding protein [Mus musculus]	Hadh2																						0.120±0.017	0.058±0.015	0.0154248	Increase		0.188±0.009	0.112±0.022	0.00617768	Increase
B516	pyruvate dehydrogenase kinase, isoenzyme 1 [Mus musculus]; 'Pdk1 protein [Mus musculus]	Pdk1																						0.044±0.001	0.025±0.001	0.00888802	Increase		0.061±0.003	0.038±0.002	8.4478e-05	Increase
B519	L-3-hydroxyacyl-Coenzyme A dehydrogenase, short chain [Mus musculus]	Hadhsc																						0.103±0.005	0.082±0.003	0.0451672	Increase		0.145±0.006	0.101±0.002	4.003e-05	Increase
B52	manganese superoxide dismutase [Mus musculus]	Sod2				0.273077			0.690±0.406	0.102±0.026	0.0697109	Increase
B522	es1 protein [Mus musculus]	D10Jhu81e																						0.062±0.005	0.038±0.001	0.0469866	Increase		0.072±0.005	0.034±0.008	0.00166147	Increase
B524	thioesterase superfamily member 2 [Mus musculus]	Them2																						0.068±0.004	0.045±0.002	0.0358978	Increase		0.101±0.008	0.055±0.005	0.000542468	Increase
B531	SET translocation [Mus musculus]	Set																											0.039±0.002	0.016±0.003	4.02645e-05	Increase
B534	Hnrpd protein [Mus musculus]	Hnrpd																											0.098±0.003	0.087±0.002	0.005763	Increase
B534	TNF receptor-associated protein 1 [Mus musculus]	TRAP1																											0.098±0.003	0.087±0.002	0.005763	Increase
B536	aldo-keto reductase family 1, member A4 (aldehyde reductase) [Mus musculus]	Akr1a4																											0.160±0.004	0.103±0.007	4.39476e-05	Increase
B54	Proteasome subunit beta type 5 precursor (Proteasome epsilon chain) (Macropain epsilon chain) (Mult	Psmb5		0.204±0.085	0.046±0.018	0.0490799	Increase
B54	proteasome subunit MC13 [Mus musculus]	Psmb8																	0.400±0.074	0.046±0.023	0.0256539	Increase
B540	heterogeneous nuclear ribonucleoprotein A/B [Mus musculus]	Hnrpab																											0.047±0.004	0.097±0.020	0.0365374	Decrease
B540	peptidylprolyl isomerase D [Mus musculus]	Ppid																											0.047±0.004	0.097±0.020	0.0365374	Decrease
B543	methionine adenosyltransferase II, alpha [Mus musculus]	Mat2a																											0.170±0.016	0.227±0.006	0.00519829	Decrease
B545	Tu translation elongation factor, mitochondrial [Mus musculus]	Tufm																											0.156±0.009	0.123±0.009	0.0177517	Increase
B546	Electron transferring flavoprotein, alpha polypeptide [Mus musculus]	Etfa																											0.115±0.008	0.077±0.007	0.00415427	Increase
B548	glyceraldehyde-3-phosphate dehydrogenase [Mus musculus]	Gapdhs																											0.010±0.003	0.034±0.002	8.35741e-05	Decrease
B549	cofilin 1, non-muscle [Mus musculus]	MAP3K15																											0.382±0.040	0.459±0.044	0.0349563	Decrease
B550	basic transcription factor 3 [Homo sapiens]	BTF3																											0.140±0.014	0.188±0.011	0.0126243	Decrease
B555	basic transcription factor 3 [Homo sapiens]	LBA1																											0.240±0.006	0.297±0.003	1.45726e-05	Decrease
B556	solute carrier family 8 (sodium/calcium exchanger), member 3 [Mus musculus]	Slc8a3																											0.072±0.004	0.042±0.007	0.00367061	Increase
B62	syndesmos [Mus musculus]	Nudt16l1		0.009±0.005	0.007±0.003	0.012917	Increase		0.165±0.010	0.076±0.019	0.0346256	Increase		1.375±25.000	0.086±0.003	0.000195839	Increase		0.690±0.553	0.048±0.024	0.00711252	Increase		0.032±0.005	0.003±0.000	0.000354485	Increase		0.075±0.002	0.057±0.003	0.000432644	Increase
B66	proteasome (prosome, macropain) subunit, alpha type 2 [Mus musculus]	Psma2		0.049±0.020	0.027±0.009	0.00358835	Increase
B67	triosephosphate isomerase [Mus musculus]	Tpi1		0.146±0.029	0.253±0.031	0.0280276	Decrease		0.135±0.013	0.209±0.026	0.0187262	Decrease
B68	exosome component 5 [Mus musculus]	Exosc5		0.136±0.019	0.036±0.002	0.00214874	Increase
B69	NAD(P)H dehydrogenase, quinone 2 [Mus musculus]	Nqo2		0.011±0.000	0.025±0.002	0.0500573	Decrease							0.014±113.000	0.023±0.000	0.0470619	Decrease
B72	coiled-coil domain containing 25 [Mus musculus]	Ccdc25		0.058±0.006	0.029±0.005	0.000358012	Increase		0.145±0.009	0.086±0.016	0.0546766	Increase		0.150±47.000	0.089±0.012	0.0543467	Increase		0.126±0.046	0.064±0.032	0.0576376	Increase
B70	enolase 1, alpha non-neuron [Mus musculus]	Eno1		0.058±0.006	0.029±0.005	0.000358012	Increase		0.145±0.009	0.086±0.016	0.0546766	Increase		0.150±46.000	0.089±0.012	0.0543467	Increase		0.126±0.046	0.064±0.032	0.0576376	Increase
B71	triosephosphate isomerase 1 [Mus musculus]	Tpi1		0.266±0.015	0.440±0.039	0.0102129	Decrease		0.259±0.032	0.333±0.021	0.0110344	Decrease
B73	Chain B, Glutathione S-Transferase Yfyf Cys 47-Carboxymethylated Class Pi, Free Enzyme	Gsta3		0.093±0.001	0.176±0.023	0.0108885	Decrease												0.097±0.008	0.223±0.112	0.0173046	Decrease
B77	proteasome (prosome, macropain) subunit, alpha type 7 [Mus musculus]	PSMB7		0.041±0.007	0.026±0.004	0.0167431	Increase							0.169±80.000	0.066±0.006	0.000158241	Increase		0.185±0.074	0.063±0.032	0.000803026	Increase							0.081±0.016	0.048±0.008	0.0123434	Increase
B8	ribosomal protein S12 [Homo sapiens]	RPS12		0.199±0.065	0.437±0.056	0.0205806	Decrease							0.711±145.000	0.392±0.084	0.0378198	Increase							0.457±0.012	0.488±0.007	0.021978	Decrease
B80	Williams-Beuren syndrome chromosome region 1 homolog [Mus musculus]	Wbscr1		0.029±0.010	0.087±0.007	0.0073339	Decrease
B85	Dhrs4 protein [Mus musculus]	Dhrs4		0.063±0.005	0.092±0.007	0.00271852	Decrease																	0.051±0.002	0.111±0.004	0.0136936	Decrease
B95	quinolinate phosphoribosyltransferase [Mus musculus]	QPRT		0.018±0.008	0.004±0.002	0.00466485	Increase		0.039±0.003	0.014±0.005	0.0577779	Increase							1.109±0.411	0.006±0.003	0.0369716	Increase
B96	carbonic anhydrase 2 [Mus musculus]	Car2		0.130±0.009	0.094±0.004	0.00189485	Increase							0.037±131.000	0.093±0.003	0.0293866	Decrease							0.072±0.005	0.136±0.002	0.00671334	Decrease		0.116±0.001	0.175±0.004	3.9535e-07	Decrease
B97	adenylate kinase 2 [Mus musculus]	Ak2		0.078±0.018	0.112±0.003	0.0218933	Decrease
B99	U2 small nuclear ribonucleoprotein A' [Mus musculus]	Snrpa1							0.033±0.003	0.023±0.004	0.0235829	Increase							0.205±0.053	0.012±0.006	0.0370174	Increase							0.058±0.004	0.046±0.004	0.0376761	Increase
S10	fatty acid binding protein 3, muscle and heart [Mus musculus]	Fabp3		0.045±0.023	0.132±0.071	7.65265e-10	Decrease		0.148±0.016	0.276±0.031	0.015909	Decrease		0.118±14.000	0.213±0.022	0.0380739	Decrease		0.461±0.063	0.194±0.097	0.0146854	Increase		0.451±0.129	0.144±0.010	0.0512357	Increase		0.160±0.014	0.220±0.025	0.0432679	Decrease
S98	golgi-associated protein GCP360 [Mus musculus]	Golgb1		0.136±0.014	0.061±0.004	0.0171229	Increase							0.030±82.000	0.046±0.000	0.0520746	Decrease		0.027±0.004	0.049±0.025	0.041619	Decrease		0.073±0.005	0.143±0.005	3.43834e-05	Decrease		0.078±0.004	0.163±0.009	1.83151e-05	Decrease
S100	Tropomyosin 1	Tpm1		0.136±0.014	0.061±0.004	0.0171229	Increase							0.030±81.000	0.046±0.000	0.0520746	Decrease		0.027±0.004	0.049±0.025	0.041619	Decrease		0.073±0.005	0.143±0.005	3.43834e-05	Decrease		0.078±0.004	0.163±0.009	1.83151e-05	Decrease
S102	nebulin-related anchoring protein isoform C [Mus musculus]	Nrap		0.075±0.017	0.041±0.003	0.0516157	Increase
S103	alpha tropomyosin [Mus musculus]	Tpm1												0.052±188.000	0.088±0.005	0.00127474	Decrease							0.061±0.005	0.205±0.014	4.00943e-05	Decrease
S104	heat shock 70 protein [Mus musculus]	Hspa8		0.007±0.001	0.020±0.003	0.0442699	Decrease							0.009±106.000	0.025±0.001	0.0492704	Decrease
S11	ATPase, H+ transporting, lysosomal 14kDa, V1 subunit F [Mus musculus],	Atp6v1f		0.014±0.004	0.024±0.003	0.0154529	Decrease
S113	nascent polypeptide-associated complex alpha polypeptide [Mus musculus]	Naca		0.017±0.003	0.014±0.002	0.0552815	Increase
S122	transaldolase 1 [Mus musculus]	Taldo1		0.270±0.068	0.126±0.011	0.0283682	Increase							0.234±143.000	0.260±0.041	0.0460896	Decrease							0.075±0.011	0.150±0.009	0.000905773	Decrease
S123	lactate dehydrogenase 2, B chain [Mus musculus]	Ldhb		0.283±0.005	0.400±0.027	0.0499017	Decrease		0.188±0.007	0.309±0.040	0.0133932	Decrease
S13	heat shock protein 1 (chaperonin 10); heat shock 10 kDa protein 1 (chaperonin 10); mitochondrial c	Hspe1												0.473±183.000	0.298±0.029	0.0128411	Increase							0.551±0.019	0.391±0.013	0.0193786	Increase
S133	WD repeat domain 61 isoform a [Mus musculus]	Wdr61		0.061±0.002	0.086±0.005	0.0202785	Decrease
S14	coactosin-like 1 [Mus musculus]	Cotl1		0.036±0.004	0.104±0.016	0.00115464	Decrease
S140	Ras-binding protein SUR-8 [Mus musculus]	Shoc2		0.760±0.306	0.025±0.008	0.045513	Increase
S146	alpha-cardiac actin	Actc1		0.108±0.008	0.060±0.001	0.00253895	Increase							0.029±128.000	0.036±0.004	0.0443716	Decrease		0.028±0.002	0.055±0.028	0.038967	Decrease
S146	heterogeneous ribonucleoprotein C1/C2 [Mus musculus]	HNRPC		0.108±0.008	0.060±0.001	0.00253895	Increase							0.029±127.000	0.036±0.004	0.0443716	Decrease		0.028±0.002	0.055±0.028	0.038967	Decrease
S148	ATP-specific succinyl-CoA synthetase beta subunit [Mus musculus]	Sucla2		0.254±0.056	0.379±0.045	0.0320327	Decrease																	0.212±0.002	0.158±0.003	0.00448288	Increase
S149	PREDICTED: similar to 60S ribosomal protein L23a [Mus musculus]	RPL23A				0.063364													0.224±0.073	0.120±0.060	0.0219878	Increase
S150	creatine kinase, brain [Mus musculus]	Ckb		0.097±0.007	0.051±0.003	0.0241478	Increase							0.382±91.000	0.168±0.009	0.0408803	Increase		0.363±0.056	0.168±0.084	0.012776	Increase
S156	adhesion regulating molecule ARM-1 [Mus musculus]	Adrm1												0.073±189.000	0.113±0.000	0.0188014	Decrease							0.062±0.007	0.101±0.007	0.00310803	Decrease
S160	histone cell cycle regulation defective interacting protein 5 [Mus musculus]	Nfu1							0.408±0.063	0.383±0.050	0.0535304	Increase		0.642±45.000	0.431±0.024	0.0513741	Increase							0.095±0.016	0.178±0.015	0.00399642	Decrease		0.034±0.004	0.133±0.005	1.99263e-07	Decrease
S161	Chromosome X open reading frame 26 [Homo sapiens]	CXorf26							0.302±0.023	0.249±0.016	0.00260292	Increase		0.079±0.014	0.259±0.032	0.0228376	Decrease							0.176±0.045	0.316±0.017	0.0133662	Decrease
S169	guanine nucleotide-binding protein, beta-1 subunit [Mus musculus]	Gnb1		0.042±0.008	0.068±0.008	0.0146098	Decrease		0.350±0.050	0.126±0.011	0.0210238	Increase		0.158±17.000	0.119±0.011	0.0275012	Increase
S171	BRG1/brm-associated factor 53A [Mus musculus]	baf53a		0.048±0.004	0.067±0.008	0.00297373	Decrease		0.172±0.021	0.107±0.005	0.00173932	Increase		0.190±61.000	0.088±0.009	0.0485458	Increase
S176	p47 protein isoform a variant [Homo sapiens]	NSFL1C							0.022±0.001	0.032±0.001	0.00568978	Decrease												0.053±0.003	0.032±0.002	0.000989851	Increase		0.052±0.003	0.034±0.002	0.00077961	Increase
S18	myotrophin [Mus musculus]	Mtpn		0.006±0.000	0.004±0.000	0.00752849	Increase
S184	DEAD (Asp-Glu-Ala-Asp) box polypeptide 39 [Mus musculus]	Ddx39												0.079±152.000	0.049±0.001	0.0376325	Increase		0.046±0.001	0.073±0.036	0.0154529	Decrease							0.081±0.009	0.048±0.009	0.0135564	Increase
S193	3-hydroxy-3-methylglutaryl-Coenzyme A synthase 1 [Mus musculus]	Hmgcs1		0.027±0.008	0.290±0.182	0.138108	Decrease																						0.126±0.011	0.100±0.010	0.0564972	Increase
S197	CNDP dipeptidase 2 (metallopeptidase M20 family)	Cndp2		0.072±0.011	0.083±0.012	3.53602e-05	Decrease							0.118±133.000	0.097±0.001	0.0456295	Increase							0.087±0.005	0.069±0.003	0.0337121	Increase
S198	3-hydroxy-3-methylglutaryl-Coenzyme A synthase 1 [Mus musculus]	Hmgcs1		0.114±0.034	0.124±0.036	4.17609e-05	Decrease												0.094±0.012	0.137±0.068	0.0503131	Decrease
S198	hypothetical protein LOC56279 [Mus musculus]	RGD1308600		0.114±0.034	0.124±0.036	4.17609e-05	Decrease												0.094±0.012	0.137±0.068	0.0503131	Decrease
S201	dihydrolipoamide S-acetyltransferase precursor [Mus musculus] (E2 component of pyruvate dehydrogenase complex)	Dlat		0.078±0.001	0.124±0.005	0.0129226	Decrease																	0.195±0.002	0.124±0.000	0.0155692	Increase
S204	Thimet oligopeptidase 1 [Mus musculus]	Thop1		0.337±0.083	0.048±0.005	0.0176649	Increase							0.058±84.000	0.097±0.001	0.000475571	Decrease		0.029±0.007	0.077±0.039	0.0268872	Decrease		0.080±0.002	0.099±0.001	0.0200886	Decrease
S204	Chain A, Monitoring The Structural Consequences Of Phe12-->d-Phe12 And Leu15-->aib15 Substitution I			0.337±0.083	0.048±0.005	0.0176649	Increase							0.058±85.000	0.097±0.001	0.000475571	Decrease							0.080±0.002	0.099±0.001	0.0200886	Decrease
S209	glycyl-tRNA synthetase [Mus musculus]	Gars		0.069±0.010	0.109±0.032	0.0297197	Decrease							0.224±96.000	0.104±0.001	0.0303756	Increase		0.071±0.016	0.092±0.046	0.0361783	Decrease
S218	hypothetical protein LOC94184 isoform 1 [Mus musculus]	CG1486-PA		0.009±0.001	0.016±0.001	0.0202202	Decrease							0.017±88.000	0.008±0.001	0.0341066	Increase		0.021±0.007	0.013±0.007	0.0384873	Increase
S229	GPI-anchored membrane protein 1 [Mus musculus]	GPIAP1		0.007±0.001	0.028±0.001	0.0142538	Decrease
S232	nuclear autoantigenic sperm protein [Mus musculus]	Nasp							0.011±0.001	0.018±0.002	0.000402073	Decrease		0.005±62.000	0.019±0.003	0.0185291	Decrease
S233	nuclear autoantigenic sperm protein [Mus musculus]	Nasp							0.015±0.001	0.023±0.002	0.0132179	Decrease		0.006±66.000	0.025±0.001	0.0336697	Decrease
S238	pyrophosphatase [Mus musculus]	Ppa1							0.485±0.052	0.335±0.029	0.0144676	Increase		0.896±13.000	0.259±0.039	0.0585464	Increase							0.140±0.028	0.258±0.013	0.00452233	Decrease		0.124±0.037	0.186±0.044	0.00435255	Decrease
S249	thyroid hormone receptor associated protein 2 [Mus musculus]	Thrap2																	0.054±0.006	0.037±0.018	0.0177565	Increase
S254	A kinase anchor protein 8 [Mus musculus]	Akap8												0.137±184.000	0.099±0.007	0.000644954	Increase							0.114±0.023	0.057±0.019	0.0536037	Increase
S255	Ubiquitin specific protease 5 (isopeptidase T) [Mus musculus]	Usp5												0.137±154.000	0.080±0.000	0.0200228	Increase		0.097±0.000	0.080±0.040	0.001523	Increase		0.068±0.015	0.032±0.006	0.0326917	Increase
S259	ARP5 actin-related protein 5 homolog [Mus musculus]	Actr5							0.023±0.003	0.034±0.004	0.029655	Decrease		0.003±22.000	0.026±0.005	0.0473389	Decrease
S275	cardiotrophin-like cytokine factor 1 [Mus musculus]	CLCF1							0.045±0.006	0.075±0.008	0.000941036	Decrease
S282	DNA-directed RNA polymerase II 33 kDa polypeptide (RPB3) (RNA polymerase II subunit 3) (RPB33)	Polr2c																						0.110±0.011	0.135±0.006	0.0424562	Decrease
S284	Complement component 1, q subcomponent binding protein [Mus musculus]	C1qbp							0.235±0.013	0.213±0.012	0.0158168	Increase												0.303±0.024	0.224±0.030	0.0451475	Increase		0.296±0.007	0.276±0.013	0.0316705	Increase
S285	PREDICTED: similar to PHD finger protein 14 isoform 1 [Rattus norvegicus]	Phf14							1.217±0.069	0.098±0.002	0.000352225	Increase
S286	Adenylate kinase 1 [Mus musculus]	Ak1												0.313±185.000	0.168±0.026	0.0248431	Increase							0.130±0.011	0.267±0.001	0.00598895	Decrease
S286	integrin beta 4 binding protein [Mus musculus]	Itgb4bp												0.313±186.000	0.168±0.026	0.0248431	Increase							0.130±0.011	0.267±0.001	0.00598895	Decrease
S293	enamel matrix serine proteinase 1 precursor; PRSS17; EMSP1; prostase; KLK4 [Mus musculus]	Klk4																	0.035±0.006	0.016±0.008	0.0515789	Increase
S309	Ubiquitin-like 1 (sentrin) activating enzyme subunit 1 [Mus musculus]	Uble1a												0.178±182.000	0.092±0.001	0.0229934	Increase							0.148±0.021	0.066±0.002	0.0554009	Increase
S313	hypothetical protein LOC56279 [Mus musculus]; similar to: pancreatitis-induced protein 49	RGD1308600							0.052±0.002	0.041±0.005	0.00521938	Increase							0.029±0.008	0.046±0.023	0.0298562	Decrease
S34	1810043M20Rik protein [Mus musculus]	Bat2d							0.132±0.005	0.173±0.006	0.00957605	Decrease							0.123±0.011	0.193±0.097	0.0566837	Decrease		0.104±0.006	0.133±0.009	0.0208696	Decrease		0.132±0.007	0.174±0.007	0.00119761	Decrease
S32	transcription elongation factor B (SIII), polypeptide 2 [Mus musculus]	Tceb2							0.132±0.005	0.173±0.006	0.00957605	Decrease							0.108±0.000	0.185±0.093	0.0321736	Decrease		0.104±0.006	0.133±0.009	0.0208696	Decrease		0.132±0.007	0.174±0.007	0.00119761	Decrease
S327	Adenosine Deaminase (His 238 Ala Mutant)	Adar												0.039±193.000	0.055±0.010	0.054428	Decrease		0.065±0.007	0.091±0.045	0.0469932	Decrease
S332	PALS2-alpha splice variant [Mus musculus]	Mpp6																						0.161±0.022	0.194±0.018	0.00706734	Decrease
S332	3-phosphoglycerate dehydrogenase [Mus musculus]	Phgdh																						0.161±0.022	0.194±0.018	0.00706734	Decrease
S337	adenomatosis polyposis coli 2 [Mus musculus]	Apc2												0.113±151.000	0.074±0.002	0.0183233	Increase							0.066±0.006	0.097±0.004	0.00358058	Decrease		0.085±0.007	0.056±0.008	0.0141346	Increase
S337	Heat shock 70kDa protein 14 [Mus musculus]	Hspa14												0.117±150.000	0.076±0.002	0.023036	Increase							0.066±0.006	0.097±0.004	0.00358058	Decrease		0.085±0.007	0.056±0.008	0.0141346	Increase
S343	tubulin, alpha 2 [Mus musculus] (Tubulin alpha-2 chain (Alpha-tubulin 2))	Tuba2							0.583±0.080	0.450±0.084	0.00017444	Increase		0.877±60.000	0.597±0.075	0.030699	Increase							0.749±0.040	0.599±0.039	0.0193628	Increase
S345	nuclear protein Ytm1p [Mus musculus]; WD repeat domain 12	Wdr12												0.072±155.000	0.043±0.000	0.00655251	Increase							0.065±0.009	0.042±0.003	0.0383434	Increase		0.101±0.011	0.068±0.002	0.00978469	Increase
S349	catenin (cadherin associated protein), alpha 1 [Mus musculus]	Catna1												1.831±248.000	0.036±0.000	0.0128531	Increase
S355	gelsolin, cytosolic - mouse	Gsn												0.012±190.000	0.028±0.003	0.00824068	Decrease		0.042±0.008	0.020±0.010	0.0159142	Increase
S368	nuclear autoantigenic sperm protein [Mus musculus]	Nasp							0.046±0.012	0.021±0.003	0.026872	Increase
S37	Albumin 1 [Mus musculus]	Alb							0.047±0.014	0.021±0.001	0.0271448	Increase												0.036±0.005	0.108±0.006	4.22989e-05	Decrease
S372	GTP-specific succinyl-CoA synthetase beta subunit [Mus musculus]	Suclg2							0.045±0.003	0.030±0.001	0.00948127	Increase
S374	Zinc finger protein 259 [Mus musculus]	Zfp259																						0.030±0.004	0.021±0.001	0.0471666	Increase
S37	Albumin 1 [Mus musculus]	Alb		0.119±0.022	0.235±0.035	2.21086e-11	Decrease		0.483±0.040	0.316±0.031	0.020375	Increase												0.075±0.001	0.168±0.005	0.00303606	Decrease		0.060±0.013	0.204±0.005	3.98427e-06	Decrease
S38	nucleophosmin 1 [Mus musculus]	Npm1		0.119±0.022	0.235±0.035	2.21086e-11	Decrease		0.483±0.040	0.316±0.031	0.020375	Increase												0.075±0.001	0.168±0.005	0.00303606	Decrease		0.060±0.013	0.204±0.005	3.98427e-06	Decrease
S389	Abcc3 protein [Mus musculus]	Abcc3												0.258±187.000	0.629±0.000	0.0174349	Decrease							0.158±0.007	0.274±0.006	7.25107e-06	Decrease
S395	thioredoxin-like 2 [Mus musculus]	Txn1												0.077±147.000	0.042±0.003	0.0590754	Increase		0.315±0.050	0.147±0.074	0.0503837	Increase		0.128±0.002	0.352±0.010	3.04382e-07	Decrease		0.120±0.011	0.441±0.030	4.1479e-06	Decrease
S4	Thioredoxin 1 [Mus musculus]	Txn1		0.398±0.034	0.493±0.025	0.0159527	Decrease		1.147±0.064	0.993±0.031	0.0560214	Increase		1.266±50.000	0.823±0.121	0.00584095	Increase												0.603±0.107	0.853±0.121	0.000699656	Decrease
S405	D7Wsu128e protein [Mus musculus]; ubiquitin-binding protein homolog [Mus musculus]	D7Wsu128e												0.032±177.000	0.066±0.000	0.00573027	Decrease												0.052±0.006	0.081±0.006	0.00325452	Decrease
S408	serine/threonine kinase receptor associated protein [Mus musculus]	Strap												0.153±178.000	0.235±0.000	0.0441582	Decrease												0.148±0.007	0.173±0.009	0.0125357	Decrease
S412	Golgi reassembly stacking protein 2 [Mus musculus]	Gorasp2																											0.064±0.011	0.099±0.012	0.0311932	Decrease
S415	suppression of tumorigenicity 13 [Mus musculus]	St13																	0.047±0.001	0.065±0.033	0.025596	Decrease
S434	stathmin 1 [Mus musculus]	Stmn1												0.029±245.000	0.155±0.012	0.00252335	Decrease
S451	3-methyl-2-oxobutanoate dehydrogenase (lipoamide) (EC 1.2.4.4) - mouse	BCKDHB																						0.088±0.005	0.056±0.004	0.00143328	Increase		0.134±0.015	0.061±0.013	0.00284672	Increase
S451	enolase 1, alpha non-neuron [Mus musculus]	Eno1																						0.088±0.005	0.056±0.004	0.00143328	Increase		0.134±0.015	0.061±0.013	0.00284672	Increase
S473	tubulin, beta 5 [Mus musculus]	Tubb5																						0.768±0.028	0.679±0.006	0.0185588	Increase
S476	heterogeneous nuclear ribonucleoprotein H1 [Mus musculus]	Hnrph1																						0.124±0.004	0.148±0.007	0.0122038	Decrease
S48	expressed sequence AL024210 [Mus musculus]	Adi1							0.063±0.018	0.036±0.006	0.054825	Increase							0.021±0.002	0.038±0.019	0.054788	Decrease
S484	GTP-specific succinyl-CoA synthetase beta subunit [Mus musculus]	Suclg2																						0.067±0.011	0.053±0.011	0.0184157	Increase
S486	apolipoprotein E	Apoe																						0.091±0.007	0.028±0.001	5.88791e-05	Increase		0.102±0.010	0.037±0.003	0.000152045	Increase
S490	ubiquitin carboxyl-terminal esterase L3 (ubiquitin thiolesterase) [Mus musculus]	Uchl3																						0.142±0.004	0.098±0.005	0.000213414	Increase
S495	DNA ligase III-beta [Mus musculus]	Lig3																						0.097±0.002	0.049±0.002	0.00334562	Increase		0.125±0.019	0.068±0.015	0.0207409	Increase
S495	translocase of outer mitochondrial membrane 22 homolog (TOM22) [Mus musculus]	Tomm22																						0.097±0.002	0.049±0.002	0.00334562	Increase		0.125±0.019	0.068±0.015	0.0207409	Increase
S500	Drebrin-like [Mus musculus]	Dbnl																						0.139±0.002	0.040±0.001	0.000567201	Increase		0.029±0.003	0.035±0.001	0.0511248	Decrease
S510	proteasome (prosome, macropain) subunit, alpha type 3 [Mus musculus]	Psma3																											0.159±0.009	0.211±0.012	0.00424283	Decrease
S528	PREDICTED: similar to p47 protein isoform a [Mus musculus]	NSFL1C																											0.019±0.002	0.031±0.003	0.00787376	Decrease
S529	Poly(A) binding protein, nuclear 1 [Mus musculus]	Pabpn1																											0.042±0.002	0.027±0.005	0.00985212	Increase
S529	ribosomal protein L14 [Mus musculus]	Rpl14																											0.042±0.002	0.027±0.005	0.00985212	Increase
S532	MNUDC protein [Mus musculus]	NUDC																											0.102±0.006	0.122±0.011	0.0323429	Decrease
S534	novel protein similar to rat rabphilin-3a related protein [Mus musculus]	Rph3al																											0.042±0.004	0.068±0.005	0.00154113	Decrease
S536	eukaryotic translation elongation factor 1-delta [Mus musculus]	Eef1d																											0.048±0.006	0.065±0.007	0.0521945	Decrease
S537	SH3-domain GRB2-like 1 [Mus musculus]	Sh3gl1																											0.053±0.004	0.087±0.006	0.000504461	Decrease
S541	Protein phosphatase 1, regulatory (inhibitor) subunit 2 [Mus musculus]	Ppp1r2																											0.061±0.005	0.101±0.011	0.0056648	Decrease
S541	alpha-tropomyosin slow	Tpm3																											0.061±0.005	0.101±0.011	0.0056648	Decrease
S551	Caseinolytic protease, ATP-dependent, proteolytic subunit homolog [Mus musculus]	Clpp																											0.215±0.013	0.137±0.023	0.00932868	Increase
S552	Ran/TC4-binding protein 1	RANBP1																											0.286±0.024	0.396±0.023	0.00545536	Decrease
S554	DEAD/H (Asp-Glu-Ala-Asp/His) box polypeptide 3, X-linked [Mus musculus]	Ddx3x																											0.197±0.010	0.289±0.023	0.00296816	Decrease
S556	phosphatidylethanolamine binding protein [Mus musculus]; similar to hippocampal cholinergic neurostimulating peptide precursor protein	Pebp1																											0.178±0.019	0.282±0.027	0.00680885	Decrease
S557	delta proteasome subunit	Psmb6		0.168±0.004	0.235±0.017	0.0109285	Decrease		0.139±0.005	0.227±0.015	0.0338145	Decrease		0.126±24.000	0.216±0.013	0.00699508	Decrease												0.152±0.011	0.216±0.023	0.0177853	Decrease
S558	HP1 alpha protein [Mus musculus]	Cbx5																											0.077±0.008	0.044±0.005	0.00506812	Increase
S561	Small ubiquitin-like modifier 2 isoform b precursor [Mus musculus]	SUMO2																											0.181±0.017	0.267±0.016	0.00310127	Decrease
S563	ubiquitin-conjugating enzyme E2N [Mus musculus]	Ube2n																											0.107±0.012	0.133±0.006	0.0155827	Decrease
S6	S100 calcium binding protein A11 (calgizzarin) [Mus musculus]	S100a11		0.050±0.020	0.022±0.010	0.0346294	Increase		0.245±0.056	0.146±0.045	0.0511459	Increase		1.465±43.000	0.168±0.021	0.0126454	Increase		1.907±1.172	0.116±0.058	0.000710768	Increase
S60	Proteasome beta 4 subunit [Mus musculus]	Psmb4		0.007±0.003	0.018±0.007	0.0274957	Decrease							0.004±93.000	0.029±0.000	0.0056948	Decrease
S62	hypothetical protein LOC56279 [Mus musculus]; similar to: pancreatitis-induced protein 49	RGD1308600		0.059±0.005	0.014±0.001	0.0115096	Increase
S65	alpha-fetoprotein	AFP		0.059±0.007	0.108±0.005	0.00602816	Decrease																	0.063±0.006	0.096±0.001	0.0274127	Decrease
S73	DEAD/H (Asp-Glu-Ala-Asp/His) box polypeptide 3, X-linked [Mus musculus]	DDX3Y		0.033±0.006	0.022±0.000	0.0802986	Increase
S75	methyl-CpG binding domain protein 3 [Mus musculus]	Mbd3		0.092±0.008	0.051±0.002	0.0304424	Increase
S76	Bactericidal/permeability-increasing protein-like 3, precursor [Mus musculus]	Bpil3		0.004±0.001	0.010±0.000	0.0301853	Decrease							0.004±97.000	0.028±0.002	0.0145659	Decrease		0.010±0.001	0.026±0.013	0.026706	Decrease
S77	proteasome alpha 5 subunit [Homo sapiens]	PSMA5							0.057±0.002	0.045±0.001	0.0357608	Increase							0.020±0.003	0.056±0.028	0.0211534	Decrease							0.071±0.009	0.048±0.008	0.00222013	Increase
S80	VBP1 [Homo sapiens]	VBP1		0.068±0.007	0.115±0.004	0.00117497	Decrease																						0.197±0.015	0.262±0.023	0.0251162	Decrease
S90	proteasome (prosome, macropain) 28 subunit, alpha [Mus musculus]	Psme1		0.184±0.005	0.112±0.003	0.018542	Increase		0.058±0.003	0.109±0.003	0.026223	Decrease							0.057±0.008	0.109±0.055	0.0460322	Decrease							0.077±0.010	0.135±0.013	0.0061578	Decrease
S97	ADP-ribosylarginine hydrolase [Mus musculus]	Adprh		0.035±0.002	0.087±0.004	0.0135492	Decrease																	0.039±0.002	0.060±0.002	0.0197412	Decrease
S99	thioredoxin-related protein [Mus musculus]	Txnl1		0.051±0.008	0.073±0.014	0.0388195	Decrease							0.404±105.000	0.093±0.008	0.0580528	Increase		0.105±0.005	0.058±0.029	0.024592	Increase		0.076±0.006	0.107±0.007	0.00521773	Decrease
